# Supplementary material for: Age‐related white matter changes revealed by a whole‐brain fiber‐tracking method in bipolar disorder compared to major depressive disorder and healthy controls
Source: Psychiatry Clin Neurosci. 2020 Nov 9;75(2):46–56. doi: 10.1111/pcn.13166 (PMC7894167; doi:10.1111/pcn.13166)
Supplement: Supplementary file 1 — Table S1 Beta coefficients and significance for effect of age, group, and Age × Group interaction for the average fractional anisotropy (FA) and the FA values in 54 white matter tracts based on linear age effect model for major depressive disorder patients, bipolar disorder patients, and healthy controls. [file PCN-75-46-s001.xlsx]

## Sheet: Table S1
Supplementary Table 1. Beta coefficients and significance for effect of age, group, and age × group interaction for the average FA and the FA values in 54 white matter tracts based on linear age effect model for patients with MDD, patients with BD and HCs
		Intercept	Main Effect of Age			Main Effect of Group			Age × Group Interaction
			β	t	P	β	t	P	β	t	P
Average FA	MDD	0.48±0.01	−7.16±1.03･10−4	−6.980	<0.001***	−3.52±9.24･10−3	−0.381	0.704	7.93±15.24･10−5	0.520	0.603
	BD					−3.20±1.00･10−2	−3.211	0.001**	3.72±1.75･10−4	2.131	0.034*
Corticospinal tract L	MDD	0.50±0.01	3.27±2.31･10−4	1.369	0.172	1.17±2.15･10−2	0.542	0.588	−3.12±3.55･10−4	−0.088	0.930
	BD					−1.74±2.32･10−2	−0.749	0.454	3.15±4.07･10−4	0.773	0.440
Corticospinal tract R	MDD	0.54±0.02	2.05±2.80･10−4	0.739	0.460	−2.00±2.50･10−2	−0.802	0.423	6.65±41.28･10−5	0.161	0.872
	BD					−2.89±2.70･10−2	−1.072	0.285	1.79±4.73･10−4	0.376	0.707
Inferior cerebellar peduncle L	MDD	0.40±0.02	−1.35±2.39･10−4	−0.565	0.573	−4.03±2.15･10−2	−1.877	0.062	5.49±3.54･10−4	1.552	0.122
	BD					−3.39±2.31･10−2	−1.877	0.062	2.95±4.06･10−4	0.727	0.468
Inferior cerebellar peduncle R	MDD	0.45±0.01	−2.24±2.26･10−4	−0.990	0.323	−4.44±2.04･10−2	−2.173	0.030	7.57±3.37･10−4	2.249	0.025*
	BD					−3.87±2.20･10−2	−1.758	0.080	5.14±3.86･10−4	1.334	0.184
Medial lemniscus L	MDD	0.54±0.01	−1.76±1.84･10−4	−0.954	0.341	−1.89±1.66･10−2	−1.134	0.258	3.65±2.74･10−4	1.330	0.185
	BD					−3.11±1.79･10−2	−1.736	0.084	3.56±3.14･10−4	1.133	0.258
Medial lemniscus R	MDD	0.52±0.01	−3.48±20.47･10−5	−0.170	0.865	−1.04±1.83･10−2	−0.569	0.570	−9.32±30.21･10−6	−0.031	0.975
	BD					−3.37±1.97･10−2	−1.704	0.089	1.98±3.46･10−4	0.572	0.568
Superior cerebellar peduncle L	MDD	0.48±0.01	4.28±1.51･10−4	2.818	0.005**	4.01±13.67･10−3	0.294	0.769	4.43±22.53･10−5	0.197	0.844
	BD					−1.68±1.47･10−2	−1.132	0.259	2.43±2.58･10−4	0.942	0.347
Superior cerebellar peduncle R	MDD	0.54±0.01	3.72±1.56･10−4	2.398	0.017*	−2.07±1.40･10−2	−1.478	0.141	3.99±2.31･10−4	1.730	0.085
	BD					−2.43±1.51･10−2	−1.613	0.108	2.99±2.64･10−4	1.131	0.259
Cerebral peduncle L	MDD	0.55±0.01	−4.88±1.73･10−4	−2.829	0.005**	−4.24±15.56･10−4	−0.027	0.978	9.46±25.63･10−5	0.369	0.712
	BD					−6.54±167.5･10−4	−0.004	0.997	−1.49±2.94･10−4	−0.510	0.610
Cerebral peduncle R	MDD	0.61±0.01	−9.63±1.90･10−4	−5.064	<0.001***	−2.36±1.71･10−2	−1.375	0.170	5.79±2.84･10−4	2.050	0.041*
	BD					−1.62±1.85･10−2	−0.879	0.381	3.29±3.24･10−4	1.015	0.311
Anterior limb of internal capsule L	MDD	0.60±0.01	−9.71±2.11･10−4	−4.599	<0.001***	4.38±19.04･10−3	0.023	0.981	−6.38±31.38･10−5	−0.203	0.839
	BD					−2.15±2.05･10−2	−1.047	0.300	1.46±3.60･10−4	0.406	0.685
Anterior limb of internal capsule R	MDD	0.59±0.01	−8.18±1.99･10−4	−4.099	<0.001***	−1.27±17.97･10−3	−0.071	0.944	4.88±296.2･10−6	0.000	0.999
	BD					−4.51±1.94･10−2	−2.330	0.020*	6.63±3.40･10−4	1.951	0.052
Posterior limb of internal capsule L	MDD	0.59±0.01	−3.51±1.70･10−4	−2.066	0.040*	1.47±1.53･10−2	0.956	0.340	−3.23±2.53･10−4	−1.279	0.202
	BD					−2.40±1.65･10−2	−1.452	0.148	3.36±2.90･10−4	1.161	0.247
Posterior limb of internal capsule R	MDD	0.61±0.01	−1.95±2.08･10−4	−0.937	0.350	1.27±1.88･10−2	0.679	0.498	−1.71±3.09･10−4	−0.553	0.581
	BD					−3.07±2.02･10−2	−1.519	0.130	6.15±3.55･10−4	1.735	0.084
Posterior thalamic radiation L	MDD	0.49±0.01	−1.10±0.21･10−3	−5.360	<0.001***	−6.35±1.85･10−2	−0.344	0.731	1.24±3.04･10−4	0.407	0.684
	BD					−2.15±1.98･10−2	−1.081	0.281	2.21±3.49･10−4	0.633	0.527
Posterior thalamic radiation R	MDD	0.53±0.02	−1.51±0.27･10−3	−5.668	<0.001***	−4.81±23.98･10−3	−0.200	0.841	3.22±3.95･10−4	0.815	0.416
	BD					−4.93±2.58･10−2	−1.907	0.057	7.14±4.53･10−4	1.575	0.116
Anterior corona radiata L	MDD	0.44±0.01	−1.17±0.17･10−3	−6.630	<0.001***	−6.40±16.96･10−3	−0.401	0.689	9.09±26.31･10−5	0.345	0.730
	BD					−2.51±2.57･10−2	−1.462	0.145	2.55±3.02･10−4	0.846	0.398
Anterior corona radiata R	MDD	0.42±0.01	−1.17±0.16･10−3	−6.792	<0.001***	3.12±15.52･10−3	0.201	0.840	5.11±25.58･10−5	0.200	0.841
	BD					−3.61±1.67･10−2	−2.159	0.032*	6.15±2.94･10−4	2.098	0.037*
Superior corona radiata L	MDD	0.43±0.01	−4.78±1.78･10−4	−2.690	0.008*	8.40±16.03･10−3	0.524	0.600	−1.13±2.64･10−4	−0.426	0.670
	BD					−3.47±1.73･10−2	−2.006	0.046*	5.30±3.03･10−4	1.749	0.081
Superior corona radiata R	MDD	0.45±0.01	−4.54±1.73･10−4	−2.627	0.009**	1.77±1.56･10−2	1.138	0.256	−3.18±2.56･10−4	−1.241	0.216
	BD					−3.76±1.68･10−2	−2.237	0.026*	3.97±2.94･10−4	1.350	0.178
Posterior corona radiata L	MDD	0.43±0.01	−1.25±2.13･10−4	−0.587	0.558	1.26±1.92･10−2	0.656	0.512	−2.27±3.16･10−4	−0.717	0.474
	BD					−2.23±2.07･10−2	−1.078	0.282	3.62±3.63･10−4	1.003	0.317
Posterior corona radiata R	MDD	0.43±0.01	−5.51±2.21･10−6	−2.488	0.014*	6.38±19.94･10−3	0.32	0.749	2.22±32.87･10−5	0.067	0.946
	BD					−3.18±2.15･10−2	−1.480	0.140	4.65±3.77･10−4	1.235	0.218
Cingulum (cingulate gyrus) L	MDD	0.46±0.01	−6.88±2.08･10−4	−3.304	0.001**	−1.68±18.75･10−3	−0.089	0.929	9.70±30.91･10−5	0.314	0.754
	BD					−6.09±2.02･10−2	−3.014	0.002**	7.17±3.54･10−4	2.023	0.044*
Cingulum (cingulate gyrus) R	MDD	0.48±0.02	−9.26±2.62･10−4	−3.537	<0.001***	3.08±2.36･10−2	1.306	0.193	−4.31±3.89･10−6	−1.109	0.268
	BD					−5.34±2.54･10−2	−2.102	0.036*	7.28±4.46･10−4	1.634	0.104
Cingulum (hippocampus) L	MDD	0.39±0.01	−7.96±2.34･10−4	−3.411	0.001**	−1.10±2.10･10−2	−0.525	0.600	2.86±3.46･10−4	0.827	0.410
	BD					−3.34±2.27･10−2	−1.476	0.141	3.60±3.97･10−4	0.906	0.366
Cingulum (hippocampus) R	MDD	0.42±0.01	−1.18±0.23･10−3	−5.125	<0.001***	−1.50±2.08･10−2	−0.723	0.471	4.67±3.43･10−4	1.360	0.175
	BD					−6.86±2.24･10−2	−3.058	0.002**	1.17±0.39･10−3	2.985	0.003**
Fornix (cres) L	MDD	0.45±0.01	−1.32±0.19･10−3	−6.846	<0.001***	−1.18±1.74･10−2	−0.678	0.498	1.91±2.87･10−4	0.665	0.507
	BD					−2.98±1.88･10−2	−1.584	0.115	4.32±3.29･10−4	1.310	0.191
Fornix (cres) R	MDD	0.49±0.01	−1.52±0.23･10−3	−6.522	<0.001***	5.26±20.93･10−3	0.251	0.801	3.84±34.50･10−5	0.111	0.911
	BD					−4.75±2.26･10−2	−2.107	0.036*	7.21±3.95･10−4	1.823	0.070
Superior longitudinal fasciculus L	MDD	0.44±0.01	−1.10±1.91･10−4	−0.572	0.568	1.02±1.72･10−3	0.594	0.552	−1.69±2.84･10−4	−0.596	0.551
	BD					−2.24±1.86･10−2	−1.208	0.228	1.77±3.25･10−4	0.543	0.587
Superior longitudinal fasciculus R	MDD	0.41±0.01	1.78±1.96･10−4	0.910	0.364	4.90±17.62･10−3	0.278	0.781	−6.88±29.05･10−5	−0.237	0.813
	BD					−3.11±1.90･10−2	−1.638	0.103	3.36±3.33･10−4	1.009	0.314
Superior fronto-occipital fasciculus L	MDD	0.41±0.02	−9.27±2.46･10−4	−3.769	<0.001***	1.11±2.21･10−2	0.499	0.618	−6.38±36.52･10−5	−0.175	0.861
	BD					−3.11±23.87･10−3	−0.130	0.869	9.85±41.86･10−5	0.235	0.814
Superior fronto-occipital fasciculus R	MDD	0.43±0.01	−1.23±0.24･10−3	−5.127	<0.001***	2.99±21.65･10−3	0.138	0.890	−2.78±35.69･10−5	−0.078	0.937
	BD					−3.52±2.33･10−2	−1.509	0.132	6.43±4.09･10−4	1.571	0.117
Inferior fronto-occipital fasciculus L	MDD	0.43±0.01	−1.92±2.07･10−6	−0.932	0.353	1.10±1.86･10−2	0.592	0.554	−3.79±3.06･10−4	−1.237	0.217
	BD					3.03±2.00･10−2	1.512	0.131	−9.46±3.51･10−4	−2.693	0.008**
Inferior fronto-occipital fasciculus R	MDD	0.42±0.01	−2.87±2.01･10−4	−1.437	0.152	−8.30±17.97･10−3	−0.462	0.645	−1.87±2.96･10−4	−0.632	0.528
	BD					−9.95±19.36･10−3	−0.514	0.608	−3.44±3.40･10−4	−1.014	0.312
Sagittal stratum L	MDD	0.46±0.01	−8.48±1.95･10−4	−4.349	<0.001***	2.51±17.57･10−3	0.143	0.887	1.28±2.90･10−4	0.441	0.660
	BD					−9.99±18.92･10−3	−0.528	0.598	2.87±3.32･10−4	0.864	0.388
Sagittal stratum R	MDD	0.47±0.01	−1.10±0.23･10−3	−4.863	<0.001***	7.09±20.44･10−3	0.347	0.729	4.31±33.69･10−5	0.128	0.898
	BD					−1.83±2.12･10−2	−0.865	0.388	4.12±3.87･10−4	1.064	0.288
External capsule L	MDD	0.31±0.01	−5.10±1.55･10−4	−3.283	0.001**	1.22±1.40･10−2	0.874	0.383	−1.72±2.31･10−4	−0.747	0.455
	BD					4.75±15.07･10−3	0.316	0.753	−2.22±2.64･10−4	−0.840	0.401
External capsule R	MDD	0.36±0.01	−5.87±1.69･10−4	−3.470	<0.001***	−1.98±15.24･10−3	−0.130	0.897	−1.35±2.51･10−4	−0.539	0.590
	BD					−5.34±16.42･10−3	−0.325	0.745	−1.56±2.88･10−4	−0.544	0.587
Uncinate fasciculus L	MDD	0.33±0.01	2.05±2.05･10−4	0.999	0.319	6.50±18.47･10−3	0.352	0.725	−3.31±3.05･10−4	−1.087	0.277
	BD					1.08±1.99･10−2	0.544	0.587	−4.66±3.49･10−4	−1.335	0.183
Uncinate fasciculus R	MDD	0.26±0.02	2.58±2.68･10−4	0.962	0.337	3.26±24.16･10−3	0.135	0.893	−3.53±3.98･10−4	−0.885	0.377
	BD					−1.13±2.60･10−2	−0.433	0.666	−1.05±4.57･10−4	−0.231	0.818
Pontine crossing tract L	MDD	0.49±0.02	−1.63±2.53･10−4	−0.647	0.518	−3.06±2.27･10−2	−1.348	0.179	2.34±3.74･10−4	0.626	0.532
	BD					−4.53±2.44･10−2	−1.856	0.064	9.77±8.60･10−4	1.129	0.260
Pontine crossing tract R	MDD	0.44±0.01	−3.32±2.32･10−4	−1.440	0.152	−7.89±20.79･10−3	−0.380	0.705	−2.41±3.43･10−4	−0.702	0.483
	BD					−3.56±2.24･10−2	−1.590	0.113	5.93±3.93･10−4	1.511	0.132
Middle cerebellar peduncle L	MDD	0.50±0.01	−3.37±1.40･10−6	−2.406	0.017*	−6.96±12.64･10−3	−0.551	0.582	2.08±2.08･10−4	0.997	0.320
	BD					−1.30±1.36･10−2	−0.955	0.340	1.39±2.39･10−4	0.582	0.561
Middle cerebellar peduncle R	MDD	0.52±0.01	−3.22±1.36･10−4	−2.375	0.018*	−3.06±12.20･10−3	−0.250	0.802	−4.31±20.11･10−5	−0.215	0.830
	BD					−8.30±13.14･10−3	−0.631	0.528	−2.02±23.05･10−5	−0.088	0.930
Fornix (column and body of fornix) L	MDD	0.33±0.02	−3.12±0.39･10−3	−8.016	<0.001***	−5.66±3.50･10−2	−1.617	0.107	1.16±0.77･10−3	2.015	0.045*
	BD					−1.31±3.77･10−2	−3.479	<0.001***	1.79±66.16･10−3	2.698	0.007**
Fornix (column and body of fornix) R	MDD	0.41±0.04	−3.57±0.57･10−3	−6.267	<0.001***	−1.49±51.26･10−3	−0.029	0.977	4.85±8.45･10−4	0.574	0.566
	BD					−9.94±5.52･10−2	−1.800	0.072	1.01±0.97･10−3	1.042	0.299
Genu of corpus callosum L	MDD	0.68±0.02	−1.81±0.28･10−3	−6.550	<0.001***	−1.09±2.48･10−2	−0.440	0.660	2.32±4.09･10−4	0.568	0.571
	BD					−4.45±2.68･10−2	−1.663	0.098	3.50±4.69･10−4	0.745	0.457
Genu of corpus callosum R	MDD	0.69±0.02	−1.80±0.30･10−3	−6.075	<0.001***	−4.36±26.72･10−3	−0.163	0.871	1.89±4.40･10−4	0.429	0.669
	BD					−5.25±2.87･10−2	−1.824	0.069	5.03±5.05･10−4	0.998	0.319
Body of corpus callosum L	MDD	0.63±0.02	−2.14±0.31･10−3	−6.841	<0.001***	−3.15±2.82･10−2	−1.120	0.263	5.94±4.64･10−4	1.279	0.202
	BD					−8.90±3.04･10−2	−2.931	0.004**	8.80±5.32･10−4	1.653	0.100
Body of corpus callosum R	MDD	0.58±0.02	−1.71±0.35･10−3	−4.969	<0.001***	−2.70±3.11･10−2	−0.869	0.386	4.76±5.13･10−4	0.928	0.354
	BD					−9.03±3.35･10−2	−2.692	0.008**	7.93±5.88･10−4	1.348	0.178
Splenium of corpus callosum L	MDD	0.65±0.01	−3.66±2.01･10−4	−1.824	0.069	1.52±1.80･10−2	0.842	0.401	−1.78±2.97･10−4	−0.599	0.550
	BD					−3.18±1.94･10−2	−1.635	0.103	4.62±3.41･10−4	1.356	0.176
Splenium of corpus callosum R	MDD	0.72±0.02	−1.01±0.25･10−3	−3.996	<0.001***	−2.87±22.80･10−3	−0.126	0.900	2.16±3.76･10−4	0.576	0.565
	BD					−5.50±2.46･10−2	−2.238	0.026*	8.81±4.31･10−4	2.046	0.042*
Retrolenticular part of internal capsule L	MDD	0.44±0.01	−3.73±1.36･10−4	−2.732	0.006**	2.03±1.23･10−2	1.653	0.100	−1.64±2.02･10−4	−0.810	0.412
	BD					−6.66±13.23･10−3	−0.503	0.615	1.87±2.32･10−4	0.807	0.420
Retrolenticular part of internal capsule R	MDD	0.45±0.01	−4.44±1.69･10−4	−2.627	0.009**	5.66±15.22･10−3	0.372	0.710	−3.19±25.08･10−5	−0.127	0.899
	BD					−1.70±1.64･10−2	−1.039	0.300	1.85±2.88･10−4	0.645	0.520
*p<0.05. **p<0.01. ***p<0.001. Significant P-values are set in bold letters after multiple comparison correction, which required p < 0.001. FA, fractional anisotropy; MDD, major depressive disorder; BD, bipolar disorder; HC, healthy control; SD, standard deviation; R, right; L, left.
