# Supplementary material for: Age‐related white matter changes revealed by a whole‐brain fiber‐tracking method in bipolar disorder compared to major depressive disorder and healthy controls
Source: Psychiatry Clin Neurosci. 2020 Nov 9;75(2):46–56. doi: 10.1111/pcn.13166 (PMC7894167; doi:10.1111/pcn.13166)
Supplement: Supplementary file 2 — Table S2 Beta coefficients and significance for effect of age2, group, and Age2 × Group interaction for the average fractional anisotropy (FA) and the FA values in 54 white matter tracts based on quadratic age effect model for major depressive disorder patients, bipolar disorder patients, and healthy controls. [file PCN-75-46-s002.xlsx]

## Sheet: Table S2
Supplementary Table 2. Beta coefficients and significance for effect of age2, group, and age2 × group interaction for the average FA and the FA values in 54 white matter tracts based on quadratic age effect model for patients with MDD, patients with BD and HCs
		Intercept	Main Effect of Age2			Main Effect of Group			Age2 × Group Interaction
			β	t	P	β	t	P	β	t	P
Average FA	MDD	0.47±0.01	−6.82±1.00･10−6	−6.991	<0.001***	−1.39±5.96･10−3	−0.232	0.816	7.82±14.63･10−7	0.535	0.593
	BD					−2.17±1.00･10−2	−3.168	0.002**	3.34±1.70･10−6	1.966	0.050
Corticospinal tract L	MDD	0.51±0.01	3.36±2.31･10−6	1.458	0.146	9.97±13.87･10−3	0.719	0.473	−1.67±34.03･10−7	−0.049	0.961
	BD					−9.57±15.00･10−3	−0.639	0.523	2.68±3.96･10−6	0.677	0.498
Corticospinal tract R	MDD	0.55±0.01	2.05±2.70･10−6	0.76	0.448	−1.87±1.61･10−2	−1.160	0.247	6.27±39.57･10−7	0.158	0.874
	BD					−2.62±1.74･10−2	−1.504	0.134	2.09±4.60･10−6	0.455	0.650
Inferior cerebellar peduncle L	MDD	0.40±0.01	−1.39±2.30･10−6	−0.605	0.545	−2.80±1.38･10−2	−2.026	0.043*	5.54±3.39･10−6	1.633	0.104
	BD					−3.01±1.49･10−2	−2.014	0.045*	3.83±3.94･10−6	0.971	0.332
Inferior cerebellar peduncle R	MDD	0.45±0.01	−2.25±2.19･10−6	−1.024	0.307	−2.59±1.31･10−2	−1.969	0.050	7.21±3.23･10−6	2.232	0.026*
	BD					−2.62±1.42･10−2	−1.840	0.067	4.78±3.75･10−6	1.274	0.204
Medial lemniscus L	MDD	0.54±0.01	−1.81±1.78･10−6	−1.020	0.308	−9.21±10.73･10−3	−0.859	0.391	3.27±2.62･10−6	1.244	0.215
	BD					−2.22±1.16･10−2	−1.916	0.056	3.29±3.06･10−6	1.076	0.283
Medial lemniscus R	MDD	0.52±0.01	−6.75±19.77･10−6	−0.341	0.733	−1.17±1.18･10−2	−0.989	0.323	2.34±28.98･10−7	0.081	0.936
	BD					−2.89±1.28･10−2	−2.263	0.024*	1.86±3.37･10−6	0.551	0.581
Superior cerebellar peduncle L	MDD	0.49±0.01	4.43±1.46･10−6	3.033	0.002**	6.78±8.79･10−3	0.771	0.441	−2.09±21.57･10−7	−0.097	0.923
	BD					−1.13±0.95･10−2	−1.186	0.236	2.30±2.51･10−6	0.915	0.361
Superior cerebellar peduncle R	MDD	0.55±0.01	3.69±1.50･10−6	2.452	0.014*	−9.72±9.04･10−3	−1.076	0.283	3.33±2.22･10−6	1.503	0.134
	BD					−1.79±0.98･10−2	−1.829	0.068	2.88±2.58･10−6	1.118	0.264
Cerebral peduncle L	MDD	0.54±0.01	−4.49±1.67･10−6	−2.677	0.007**	2.10±10.07･10−3	0.209	0.834	9.17±24.71･10−6	0.371	0.711
	BD					−4.42±10.88･10−3	−0.406	0.685	−9.55±28.73･10−7	−0.332	0.711
Cerebral peduncle R	MDD	0.59±0.01	−8.92±1.83･10−6	−4.842	<0.001***	−7.44±11.08･10−3	−0.671	0.503	5.05±2.72･10−6	1.858	0.064
	BD					−6.98±11.97･10−3	−0.583	0.561	3.02±3.16･10−6	0.957	0.339
Anterior limb of internal capsule L	MDD	0.57±0.01	−9.21±2.03･10−6	−4.521	<0.001***	−2.31±122.5･10−4	−0.019	0.984	−7.02±30.07･10−7	−0.234	0.815
	BD					−1.50±1.32･10−2	−1.131	0.259	8.06±34.96･10−7	0.230	0.818
Anterior limb of internal capsule R	MDD	0.57±0.01	−7.95±1.91･10−6	−4.146	<0.001***	−3.15±1115.4･10−4	−0.027	0.978	−1.73±28.31･10−7	−0.061	0.951
	BD					−2.86±1.25･10−2	−2.297	0.022*	6.44±3.29･10−6	1.957	0.051
Posterior limb of internal capsule L	MDD	0.58±0.01	−3.69±1.63･10−6	−2.253	0.025*	5.98±9.85･10−3	0.607	0.544	−2.79±2.42･10−6	−1.153	0.250
	BD					−1.58±1.06･10−2	−1.484	0.139	3.31±2.81･10−6	1.180	0.239
Posterior limb of internal capsule R	MDD	0.60±0.01	−1.74±2.01･10−6	−0.866	0.387	8.15±12.10･10−3	0.673	0.502	−1.57±2.97･10−6	−0.528	0.598
	BD					−1.54±1.31･10−2	−1.175	0.241	5.68±3.45･10−6	1.640	0.101
Posterior thalamic radiation L	MDD	0.47±0.01	−1.04±0.20･10−5	−5.199	<0.001***	−4.33±11.97･10−3	−0.362	0.718	1.61±2.94･10−6	0.548	0.584
	BD					−1.45±1.29･10−2	−1.124	0.262	1.92±3.41･10−6	0.561	0.575
Posterior thalamic radiation R	MDD	0.49±0.01	−1.45±0.25･10−5	−5.648	<0.001***	1.93±15.48･10−3	−1.810	0.900	3.59±3.80･10−6	0.945	0.346
	BD					−3.03±1.67･10−2	−1.810	0.071	6.64±4.42･10−6	1.504	0.134
Anterior corona radiata L	MDD	0.41±0.01	−1.15±0.17･10−5	−6.778	<0.001***	−4.36±10.23･10−3	−0.426	0.671	1.15±2.51･10−6	0.457	0.648
	BD					−1.78±1.11･10−2	−1.609	0.109	2.49±2.92･10−6	0.852	0.395
Anterior corona radiata R	MDD	0.40±0.01	−1.13±0.16･10−5	−6.847	<0.001***	4.13±9.97･10−3	0.414	0.679	7.22±24.46･10−7	0.295	0.768
	BD					−1.96±1.08･10−2	−1.824	0.069	5.71±2.85･10−6	2.008	0.046*
Superior corona radiata L	MDD	0.42±0.01	−4.44±1.71･10−6	−2.586	0.010*	6.19±10.33･10−3	0.599	0.550	−1.21±2.53･10−6	−0.478	0.633
	BD					−1.98±1.12･10−2	−1.777	0.077	4.50±2.95･10−6	1.527	0.128
Superior corona radiata R	MDD	0.44±0.01	−3.95±1.67･10−6	−2.360	0.019*	1.10±1.01･10−2	1.091	0.276	−3.35±2.46･10−6	−1.356	0.176
	BD					−2.63±1.09･10−2	−2.419	0.016*	3.41±2.87･10−6	1.188	0.236
Posterior corona radiata L	MDD	0.43±0.01	−8.70±20.61･10−7	−0.422	0.673	8.19±12.39･10−3	0.661	0.509	−2.55±3.04･10−6	−0.837	0.403
	BD					−1.28±1.34･10−2	−0.959	0.338	3.28±3.53･10−6	0.927	0.355
Posterior corona radiata R	MDD	0.42±0.01	−5.18±2.14･10−6	−2.422	0.016*	7.63±12.85･10−3	0.594	0.553	4.48±31.53･10−7	0.014	0.989
	BD					−2.04±1.39･10−2	−1.472	0.142	4.58±3.66･10−6	1.247	0.213
Cingulum (cingulate gyrus) L	MDD	0.46±0.01	−6.50±2.02･10−6	−3.236	0.001**	7.56±120.9･10−4	63	0.950	9.36±29.67･10−7	0.315	0.752
	BD					−4.26±1.31･10−2	−3.250	0.001**	6.60±3.45･10−6	1.914	0.057
Cingulum (cingulate gyrus) R	MDD	0.46±0.01	−8.90±2.52･10−6	−3.521	<0.001***	2.02±1.52･10−2	1.328	0.185	−3.99±3.73･10−6	−1.071	0.285
	BD					−3.48±1.64･10−2	−2.118	0.035*	6.91±4.33･10−6	1.595	0.112
Cingulum (hippocampus) L	MDD	0.37±0.01	−7.55±2.26･10−6	−3.346	<0.001***	−4.94±13.57･10−3	−0.364	0.716	3.07±3.33･10−6	0.922	0.357
	BD					−2.32±1.47･10−2	−1.582	0.115	3.10±3.87･10−6	0.801	0.424
Cingulum (hippocampus) R	MDD	0.39±0.01	−1.13±0.22･10−5	−5.107	<0.001***	−3.49±13.41･10−3	−0.260	0.795	4.49±3.29･10−6	1.364	0.173
	BD					−3.75±1.45･10−2	−2.587	0.001**	1.05±0.38･10−5	2.746	0.006**
Fornix (cres) L	MDD	0.42±0.01	−1.28±0.18･10−5	−6.876	<0.001***	−7.38±11.20･10−3	−0.659	0.511	2.10±2.75･10−6	0.763	0.446
	BD					−1.63±1.21･10−2	−1.348	0.179	3.55±3.19･10−6	1.112	0.267
Fornix (cres) R	MDD	0.46±0.01	−1.45±0.22･10−5	−6.478	<0.001***	5.33±13.49･10−3	0.395	0.693	8.11±33.10･10−7	0.245	0.806
	BD					−2.60±1.46･10−2	−1.787	0.075	5.98±3.85･10−6	1.553	0.122
Superior longitudinal fasciculus L	MDD	0.44±0.01	−4.86±18.48･10−7	−0.263	0.792	7.17±11.11･10−3	0.645	0.519	−1.99±2.73･10−6	−0.732	0.465
	BD					−1.61±1.20･10−2	−1.345	0.180	1.04±3.16･10−6	0.328	0.743
Superior longitudinal fasciculus R	MDD	0.42±0.01	2.08±1.88･10−6	1.104	0.271	4.00±11.34･10−3	0.352	0.724	−1.00±2.78･10−6	−0.360	0.719
	BD					−2.26±1.23･10−2	−1.846	0.066	2.96±3.23･10−6	0.914	0.362
Superior fronto-occipital fasciculus L	MDD	0.38±0.01	−8.38±2.39･10−6	−3.516	<0.001***	9.99±14.33･10−3	0.697	0.486	−6.58±35.16･10−7	−0.187	0.852
	BD					3.75±15.48･10−3	0.242	0.809	−2.18±40.88･10−7	−0.053	0.958
Superior fronto-occipital fasciculus R	MDD	0.40±0.01	−1.17±0.23･10−5	−5.039	<0.001***	2.30±13.98･10−3	0.165	0.869	−1.25±34.29･10−7	−0.036	0.971
	BD					−1.78±1.51･10−2	−1.180	0.239	5.92±3.98･10−6	1.485	0.138
Inferior fronto-occipital fasciculus L	MDD	0.42±0.01	−1.61±2.00･10−6	−0.807	0.421	2.99±11.98･10−3	0.25	0.803	−3.84±2.94･10−6	−1.306	0.193
	BD					9.90±12.94･10−3	0.765	0.445	−9.53±3.42･10−6	−2.790	0.006**
Inferior fronto-occipital fasciculus R	MDD	0.41±0.01	−3.04±1.94･10−6	−1.582	0.115	−1.38±1.15･10−2	−1.196	0.233	−1.37±2.84･10−6	−0.483	0.629
	BD					−1.80±1.25･10−2	−1.441	0.151	−3.18±3.30･10−6	−0.962	0.337
Sagittal stratum L	MDD	0.44±0.01	−8.14±2.09･10−6	−4.313	<0.001***	4.14±11.35･10−3	0.365	0.715	1.75±2.79･10−6	0.630	0.529
	BD					−2.15±12.26･10−3	−0.175	0.861	2.66±3.24･10−6	0.822	0.412
Sagittal stratum R	MDD	0.45±0.01	−1.14±21.79･10−6	−5.255	<0.001***	6.14±13.06･10−3	0.47	0.639	1.25±3.20･10−6	0.390	0.697
	BD					−8.34±141.1･10−4	−0.059	0.953	4.62±3.73･10−6	1.241	0.216
External capsule L	MDD	0.29±0.01	−4.77±1.50･10−6	−3.179	0.002**	7.91±9.02･10−3	0.877	0.382	−1.50±2.21･10−6	−0.679	0.498
	BD					2.27±9.74･10−3	0.233	0.816	−2.83±2.57･10−6	−1.102	0.272
External capsule R	MDD	0.35±0.01	−5.61±1.63･10−6	−3.443	<0.001***	−4.51±9.80･10−3	−0.460	0.646	−1.37±2.40･10−6	−0.571	0.568
	BD					−6.79±10.58･10−3	−0.642	0.521	−1.96±2.79･10−6	−0.702	0.483
Uncinate fasciculus L	MDD	0.34±0.01	2.10±1.98･10−6	1.055	0.292	−1.11±11.90･10−3	−0.093	0.926	−3.28±2.92･10−6	−1.125	0.262
	BD					7.15±128.5･10−4	0.056	0.955	−4.79±3.39･10−6	−1.410	0.159
Uncinate fasciculus R	MDD	0.26±0.01	2.33±2.59･10−6	0.899	0.370	−4.70±15.58･10−3	−0.301	0.763	−3.55±3.82･10−6	−0.928	0.354
	BD					−1.19±1.68･10−2	−0.709	0.479	−1.66±4.44･10−6	−0.372	0.710
Pontine crossing tract L	MDD	0.49±0.01	−1.61±2.44･10−6	−0.662	0.508	−2.44±1.46･10−2	−1.670	0.096	2.08±3.59･10−6	0.580	0.563
	BD					−2.90±1.58･10−2	−1.834	0.067	4.93±4.17･10−6	1.181	0.239
Pontine crossing tract R	MDD	0.43±0.01	−3.52±2.23･10−6	−1.586	0.114	−1.25±1.34･10−2	−0.937	0.350	−2.59±3.28･10−6	−0.790	0.430
	BD					−1.85±1.44･10−2	−1.284	0.200	4.87±3.81･10−6	1.276	0.203
Middle cerebellar peduncle L	MDD	0.49±0.01	−3.07±1.36･10−6	−2.263	0.024*	−1.17±8.15･10−3	−0.143	0.886	1.80±2.00･10−6	0.899	0.370
	BD					−8.57±8.81･10−3	−0.973	0.331	1.07±2.33･10−6	0.458	0.647
Middle cerebellar peduncle R	MDD	0.52±0.01	−3.03±1.30･10−6	−2.325	0.021*	−3.01±7.84･10−3	−0.384	0.701	−6.59±19.24･10−7	−0.342	0.732
	BD					−7.12±8.47･10−3	−0.841	0.401	−5.75±22.38･10−7	−0.257	0.798
Fornix (column and body of fornix) L	MDD	0.25±0.01	−2.92±0.38･10−5	−7.748	<0.001***	−2.49±2.27･10−2	−1.098	0.273	1.04±0.56･10−5	1.874	0.062
	BD					−8.41±2.45･10−2	−3.433	<0.001***	1.66±0.64･10−5	2.569	0.010*
Fornix (column and body of fornix) R	MDD	0.32±0.01	−3.52±0.55･10−5	−6.439	<0.001***	8.13±32.87･10−3	0.248	0.804	5.94±8.06･10−6	0.737	0.456
	BD					−7.16±3.55･10−2	−2.016	0.045*	9.72±9.37･10−6	1.036	0.301
Genu of corpus callosum L	MDD	0.64±0.01	−1.72±0.27･10−5	−6.454	<0.001***	−3.95±16.00･10−3	−0.247	0.805	2.13±3.92･10−6	0.542	0.588
	BD					−3.24±1.73･10−2	−1.872	0.062	2.81±4.56･10−6	0.614	0.539
Genu of corpus callosum R	MDD	0.65±0.01	−1.71±0.29･10−5	−5.987	<0.001***	1.94±17.21･10−3	0.113	0.910	1.59±4.22･10−6	0.376	0.707
	BD					−3.66±1.86･10−2	−1.971	0.049*	4.25±4.91･10−6	0.867	0.386
Body of corpus callosum L	MDD	0.58±0.01	−2.07±0.30･10−5	−6.875	<0.001***	−1.74±1.81･10−2	−0.962	0.337	6.10±4.44･10−6	1.370	0.172
	BD					−6.53±1.96･10−2	−3.337	<0.001***	8.27±5.17･10−6	1.598	0.111
Body of corpus callosum R	MDD	0.54±0.02	−1.64±0.33･10−5	−4.911	<0.001***	−1.57±2.01･10−2	−0.780	0.436	4.82±4.93･10−6	0.978	0.329
	BD					−7.07±2.17･10−2	−3.255	0.001**	7.94±5.74･10−6	1.385	0.167
Splenium of corpus callosum L	MDD	0.64±0.01	−3.28±1.94･10−6	−1.697	0.091	1.11±1.16･10−2	0.951	0.342	−1.78±2.85･10−6	−0.625	0.532
	BD					−2.10±1.26･10−2	−1.671	0.096	4.63±3.32･10−6	1.397	0.164
Splenium of corpus callosum R	MDD	0.70±0.01	−9.49±2.46･10−6	−3.875	<0.001***	2.52±14.72･10−3	0.171	0.865	2.08±3.61･10−6	0.575	0.566
	BD					−3.37±1.59･10−2	−2.119	0.035*	8.66±4.20･10−6	2.061	0.040*
Retrolenticular part of internal capsule L	MDD	0.43±0.01	−3.38±1.32･10−6	−2.557	0.011*	1.62±0.79･10−2	2.041	0.042*	−1.52±1.95･10−6	−0.782	0.435
	BD					−1.80±8.58･10−3	−0.210	0.834	1.81±2.27･10−6	0.798	0.426
Retrolenticular part of internal capsule R	MDD	0.44±0.01	−3.98±1.64･10−6	−2.432	0.015*	5.35±9.83･10−3	0.544	0.587	−4.13±24.12･10−7	−0.171	0.864
	BD					−1.08±1.06･10−3	−1.019	0.309	1.34±2.80･10−6	0.476	0.634
*p<0.05. **p<0.01. ***p<0.001. Significant P-values are set in bold letters after multiple comparison correction, which required p < 0.001. FA, fractional anisotropy; MDD, major depressive disorder; BD, bipolar disorder; HC, healthy control; SD, standard deviation; R, right; L, left.
