# Supplementary material for: Age‐related white matter changes revealed by a whole‐brain fiber‐tracking method in bipolar disorder compared to major depressive disorder and healthy controls
Source: Psychiatry Clin Neurosci. 2020 Nov 9;75(2):46–56. doi: 10.1111/pcn.13166 (PMC7894167; doi:10.1111/pcn.13166)
Supplement: Supplementary file 3 — Table S3 Beta coefficients and significance for effect of duration of illness, group, and Duration × Group interaction for the average fractional anisotropy (FA) and the FA values in white matter tracts in 54 white matter tracts based on linear duration of illness effect model for major depressive disorder patients and bipolar disorder patients. [file PCN-75-46-s003.xlsx]

## Sheet: Table S3
Supplementary Table 3. Beta coefficients and significance for effect of duration of illness, group, and duration × group interaction for the average FA and the FA values in white matter tracts in 54 white matter tracts based on linear duration of illness effect model for patients with MDD and patients with BD
	Intercept	Main Effect of Duration of Illness			Main Effect of Group			Duration × Group Interaction
		β	t	P	β	t	P	β	t	P
Average FA	0.45±0.01	−4.66±2.02･10−5	−2.310	0.022*	−1.55±0.46･10−2	−3.065	0.002**	5.00±2.67･10−4	1.874	0.063
Corticospinal tract L	0.54±0.01	−1.70±41.66･10−5	−0.041*	0.967	−2.77±0.96･10−2	−2.887	0.004**	8.24±5.51･10−4	1.496	0.137
Corticospinal tract R	0.53±0.01	1.47±5.16･10−4	0.284	0.777	−1.49±1.19･10−2	−1.255	0.212	4.84±6.82･10−4	0.710	0.479
Inferior cerebellar peduncle L	0.40±0.01	6.07±4.53･10−4	1.341	0.181	−1.98±1.04･10−2	−1.896	0.060	−1.65±5.98･10−4	−0.277	0.782
Inferior cerebellar peduncle R	0.45±0.01	4.76±4.33･10−4	1.099	0.273	−1.86±0.99･10−2	−1.864	0.064	3.94±57.22･10−5	0.069	0.945
Medial lemniscus L	0.54±0.01	3.21±3.43･10−4	0.930	0.351	−1.89±0.79･10−2	−2.386	0.018*	2.25±4.54･10−4	0.495	0.621
Medial lemniscus R	0.52±0.01	5.95±35.50･10−5	0.168	0.867	−2.17±0.82･10−2	−2.651	0.008**	3.69±4.69･10−4	0.786	0.433
Superior cerebellar peduncle L	0.50±0.01	3.99±3.00･10−4	1.326	0.187	−7.57±6.93･10−3	−1.093	0.276	−2.12±3.97･10−4	−0.534	0.594
Superior cerebellar peduncle R	0.55±0.01	5.35±32.33･10−5	0.165	0.869	−9.76±7.45･10−3	−1.310	0.192	1.751±4.27･10−4	0.410	0.682
Cerebral peduncle L	0.53±0.01	−2.22±3.27･10−4	−0.680	0.498	−5.70±7.54･10−3	−0.755	0.451	−1.33±4.32･10−4	−0.307	0.759
Cerebral peduncle R	0.57±0.01	−3.91±3.74･10−4	−1.046	0.297	6.32±8.61･10−3	0.733	0.465	−1.19±4.94･10−4	−0.241	0.810
Anterior limb of internal capsule L	0.55±0.01	−5.81±4.06･10−4	−1.432	0.154	−1.06±0.94･10−2	−1.131	0.260	5.46±5.36･10−4	1.019	0.310
Anterior limb of internal capsule R	0.55±0.01	−8.43±3.51･10−4	−2.400	0.018*	−1.38±0.81･10−2	−1.699	0.091	1.03±0.46･10−3	2.208	0.029*
Posterior limb of internal capsule L	0.57±0.01	−2.21±3.11･10−4	−0.711	0.478	1.22±7.17･10−3	0.170	0.865	−5.78±410.8･10−6	−0.014	0.989
Posterior limb of internal capsule R	0.60±0.01	−4.30±3.61･10−4	−1.193	0.235	−8.28±8.31･10−4	−0.100	0.921	3.98±4.77･10−4	0.836	0.405
Posterior thalamic radiation L	0.44±0.01	−8.71±3.74･10−4	−2.331	0.021*	−1.07±0.86･10−2	−1.246	0.215	5.75±4.94･10−4	1.164	0.246
Posterior thalamic radiation R	0.46±0.01	−6.38±5.24･10−4	−1.218	0.225	−1.87±1.20･10−2	−1.552	0.123	2.78±6.92･10−4	0.402	0.688
Anterior corona radiata L	0.38±0.01	−6.63±3.49･10−4	−1.899	0.059	−1.05±0.80･10−2	−1.308	0.193	3.83±4.61･10−4	0.830	0.408
Anterior corona radiata R	0.38±0.01	−9.28±3.41･10−4	−2.724	0.007**	−2.00±0.79･10−2	−2.535	0.012*	1.06±0.45･10−3	2.349	0.020*
Superior corona radiata L	0.41±0.01	1.61±3.48･10−4	0.464	0.644	−7.18±8.02･10−3	−0.897	0.371	−2.28±4.60･10−4	−0.496	0.620
Superior corona radiata R	0.43±0.01	−1.98±3.46･10−4	−0.571	0.569	−1.42±0.80･10−2	−1.773	0.078	5.05±45.76･10−5	0.110	0.912
Posterior corona radiata L	0.42±0.01	2.62±3.92･10−4	0.668	0.505	3.32±9.05･10−3	0.367	0.714	−4.46±5.19･10−4	−0.860	0.391
Posterior corona radiata R	0.41±0.01	−5.93±42.41･10−5	−0.140	0.889	2.46±0.25･10−5	0.252	0.802	−7.80±5.60･10−4	−1.391	0.166
Cingulum (cingulate gyrus) L	0.42±0.01	−7.06±3.98･10−4	−1.775	0.078	−2.49±0.92･10−2	−2.717	0.007*	7.72±5.26･10−4	1.467	0.144
Cingulum (cingulate gyrus) R	0.44±0.01	−3.11±5.45･10−4	−0.573	0.569	−2.71±1.25･10−2	−2.162	0.032*	8.16±7.19･10−4	1.134	0.258
Cingulum (hippocampus) L	0.34±0.01	−2.58±4.09･10−4	−0.632	0.529	−1.66±0.94･10−2	−1.761	0.080	3.51±5.40･10−4	0.649	0.518
Cingulum (hippocampus) R	0.37±0.01	−1.07±0.38･10−3	−2.821	0.005**	−2.58±0.88･10−2	−2.938	0.004**	1.06±0.50･10−3	2.098	0.038*
Fornix (cres) L	0.40±0.01	−8.50±3.81･10−4	−2.234	0.027*	−1.64±0.88･10−2	−1.873	0.063	9.00±5.03･10−4	1.789	0.076
Fornix (cres) R	0.44±0.01	−1.30±0.46･10−3	−2.830	0.005**	−3.28±1.06･10−2	−3.102	0.002**	1.50±0.61･10−3	2.481	0.014*
Superior longitudinal fasciculus L	0.43±0.01	−8.00±3.54･10−4	−2.262	0.025*	−6.91±8.16･10−3	−0.847	0.389	3.52±4.68･10−4	0.753	0.453
Superior longitudinal fasciculus R	0.42±0.01	−7.81±37.05･10−5	−0.211	0.833	−8.59±8.54･10−3	−1.006	0.316	−2.83±4.90･10−4	−0.579	0.564
Superior fronto-occipital fasciculus L	0.37±0.01	−9.66±4.73･10−4	−2.044	0.043*	−4.43±10.89･10−3	−0.407	0.685	4.77±6.22･10−4	0.764	0.446
Superior fronto-occipital fasciculus R	0.38±0.01	−1.18±0.47･10−3	−2.497	0.014*	−4.36±10.93･10−3	−0.398	0.691	5.76±6.26･10−4	0.92	0.359
Inferior fronto-occipital fasciculus L	0.42±0.01	−6.62±3.80･10−4	−1.740	0.084	−7.14±8.77･10−3	−0.814	0.417	0.97±5.03･10−4	0.193	0.847
Inferior fronto-occipital fasciculus R	0.39±0.01	−5.74±3.45･10−4	−1.663	0.098	−1.58±0.80･10−2	−1.987	0.048*	6.25±4.56･10−4	1.371	0.172
Sagittal stratum L	0.43±0.01	−9.80±3.57･10−4	−2.744	0.007**	−5.15±8.23･10−3	−0.626	0.532	6.42±4.72･10−4	1.360	0.176
Sagittal stratum R	0.43±0.01	−1.25±0.48･10−3	−3.063	0.003**	−2.90±9.44･10−3	−0.307	0.759	1.07±0.54･10−3	1.977	0.050
External capsule L	0.29±0.01	−2.50±2.99･10−4	−0.837	0.404	−1.82±0.69･10−2	−2.634	0.009**	6.21±3.95･10−4	1.571	0.118
External capsule R	0.33±0.01	−9.63±3.18･10−4	−3.027	0.003**	−6.47±7.33･10−3	−0.882	0.379	5.67±4.20･10−4	1.349	0.179
Uncinate fasciculus L	0.33±0.01	4.10±3.86･10−4	1.062	0.290	−7.19±8.89･10−3	−0.809	0.420	−1.93±5.10･10−4	−0.379	0.706
Uncinate fasciculus R	0.26±0.01	−9.73±4.74･10−4	−2.051	0.042*	−1.99±1.09･10−2	−1.821	0.070	1.50±0.62･10−3	2.397	0.018*
Pontine crossing tract L	0.47±0.01	1.57±4.65･10−4	0.338	0.736	−1.48±1.07･10−2	−1.384	0.169	7.49±6.15･10−4	1.218	0.225
Pontine crossing tract R	0.41±0.01	4.17±4.62･10−4	0.902	0.368	2.28±10.64･10−3	0.215	0.830	2.45±6.10･10−4	0.401	0.689
Middle cerebellar peduncle L	0.49±0.01	−7.47±24.55･10−5	−0.304	0.761	−1.19±0.56･10−2	−2.097	0.038*	1.27±3.25･10−4	0.390	0.697
Middle cerebellar peduncle R	0.50±0.01	2.62±25.21･10−5	0.104	0.917	−2.56±5.81･10−3	−0.440	0.660	−8.93±33.31･10−5	−0.268	0.789
Fornix (column and body of fornix) L	0.19±0.01	−1.69±0.75･10−3	−2.245	0.026*	−3.56±1.74･10−2	−2.050	0.042*	1.02±0.99･10−3	1.016	0.311
Fornix (column and body of fornix) R	0.25±0.02	−2.69±1.14･10−3	−2.363	0.019*	−7.30±2.63･10−2	−2.777	0.006**	2.52±1.51･10−3	1.671	0.097
Genu of corpus callosum L	0.59±0.01	−7.23±5.47･10−4	−1.322	0.188	−3.31±1.26･10−2	−2.627	0.009	1.07±0.72･10−3	1.482	0.140
Genu of corpus callosum R	0.61±0.01	−9.13±5.78･10−4	−1.581	0.115	−4.10±1.33･10−2	−3.081	0.002**	1.43±0.76･10−3	1.879	0.062
Body of corpus callosum L	0.52±0.01	−6.68±6.32･10−4	−1.057	0.292	−4.20±1.46･10−2	−2.883	0.004**	5.76±8.35･10−4	0.690	0.490
Body of corpus callosum R	0.49±0.01	−2.61±6.63･10−4	−0.394	0.694	−4.48±1.53･10−2	−2.935	0.004**	2.39±8.76･10−4	0.272	0.786
Splenium of corpus callosum L	0.65±0.01	−8.22±3.19･10−4	−2.575	0.011*	−2.85±0.74･10−2	−3.869	<0.001***	1.11±0.42･10−3	2.637	0.009*
Splenium of corpus callosum R	0.69±0.01	−8.25±4.19･10−4	−1.970	0.051*	−3.46±0.97･10−2	−3.589	<0.001***	1.11±0.55･10−3	2.014	0.046*
Retrolenticular part of internal capsule L	0.43±0.01	−3.90±2.49･10−4	−1.560	0.121	−7.71±5.74･10−3	−1.343	0.181	4.78±3.29･10−4	1.453	0.148
Retrolenticular part of internal capsule R	0.43±0.01	−5.55±3.07･10−4	−1.807	0.073	−8.29±7.08･10−3	−1.170	0.244	3.59±4.06･10−4	0.885	0.378
*p<0.05. **p<0.01. ***p<0.001. Significant P-values are set in bold letters after multiple comparison correction, which required p < 0.001. FA, fractional anisotropy; MDD, major depressive disorder; BD, bipolar disorder; HC, healthy control; SD, standard deviation; R, right; L, left.
